# Supplementary material for: Tumor Response and Its Impact on Treatment Failure in Rectal Cancer: Does Intensity of Neoadjuvant Treatment Matter?
Source: Cancers (Basel). 2024 Oct 30;16(21):3673. doi: 10.3390/cancers16213673 (PMC11544879; doi:10.3390/cancers16213673)
Supplement: Supplementary file 1 [file cancers-16-03673-s001.zip]

Archive with 1 entries (1 files):
- cancers-3199973-supplementary.pdf
